# Supplementary material for: Development of a Flavor Fingerprint Using HS-GC-IMS for Volatile Compounds from Steamed Potatoes of Different Varieties
Source: Foods. 2023 Jun 2;12(11):2252. doi: 10.3390/foods12112252 (PMC10252913; doi:10.3390/foods12112252)
Supplement: Supplementary file 1 [file foods-12-02252-s001.zip]

Archive with 1 entries (1 files):
- foods-2408620-supplementary.pdf
